# Supplementary material for: Thyroid Hormones Are Not Associated with Plasma Osteocalcin Levels in Adult Population with Normal Thyroid Function
Source: Metabolites. 2022 Aug 4;12(8):719. doi: 10.3390/metabo12080719 (PMC9412351; doi:10.3390/metabo12080719)
Supplement: Supplementary file 1 [file metabolites-12-00719-s001.zip]

Archive with 1 entries (1 files):
- metabolites-1850346-supplementary.pdf
